# Supplementary material for: Porous and Tough Polyacrylamide/Carboxymethyl Cellulose Gels Chemically Crosslinked via Cryo-UV Polymerization for Sustained Drug Release
Source: Gels. 2025 Jun 13;11(6):453. doi: 10.3390/gels11060453 (PMC12191759; doi:10.3390/gels11060453)
Supplement: Supplementary file 1 [file gels-11-00453-s001.zip]

Archive with 5 entries (5 files):
- gels-3662275-supplementary.pdf
- VideoS1.mp4
- VideoS2.mp4
- VideoS3.mp4
- VideoS4.mp4
